# Supplementary material for: Spherical Equivalent Percentile Curves in a Portuguese School-Aged Population
Source: J Clin Med. 2025 Oct 14;14(20):7262. doi: 10.3390/jcm14207262 (PMC12565688; doi:10.3390/jcm14207262)
Supplement: Supplementary file 1 [file jcm-14-07262-s001.zip]

Archive with 1 entries (1 files):
- jcm-3895809-supplementary.pdf
